# Supplementary material for: Cobalt-Doped Carbon Nitride Frameworks Obtained from Calcined Aromatic Polyimines as Cathode Catalyst of Anion Exchange Membrane Fuel Cells
Source: Membranes (Basel). 2022 Jan 6;12(1):74. doi: 10.3390/membranes12010074 (PMC8779780; doi:10.3390/membranes12010074)
Supplement: Supplementary file 1 [file membranes-12-00074-s001.zip]

Archive with 1 entries (1 files):
- membranes-1504247-supplementary.pdf
